# Supplementary material for: Prenatal Mercury Exposure and Neurodevelopment up to the Age of 5 Years: A Systematic Review
Source: Int J Environ Res Public Health. 2022 Feb 10;19(4):1976. doi: 10.3390/ijerph19041976 (PMC8871549; doi:10.3390/ijerph19041976)
Supplement: Supplementary file 1 [file ijerph-19-01976-s001.zip]

Archive with 1 entries (1 files):
- ijerph-1464367-supplementary.pdf
